# Supplementary material for: Evaluating the Efficacy of Probiotics on Disease Progression, Quality of Life, and Nutritional Status Among Patients with Crohn’s Disease: A Multicenter, Randomized, Single-Blinded Controlled Trial
Source: Nutrients. 2025 Feb 17;17(4):708. doi: 10.3390/nu17040708 (PMC11858769; doi:10.3390/nu17040708)
Supplement: Supplementary file 1 [file nutrients-17-00708-s001.zip]

Archive with 1 entries (1 files):
- nutrients-3472057-supplementary.pdf
